# Supplementary material for: The early stage of COVID-19 pandemic: Gastrointestinal manifestations and liver injury in COVID-19 patients in Wuhan, China
Source: Front Med (Lausanne). 2022 Oct 20;9:997000. doi: 10.3389/fmed.2022.997000 (PMC9630730; doi:10.3389/fmed.2022.997000)
Supplement: Supplementary file 1 [file Table_1.XLSX]

## Sheet: Sheet1
Serial number	Sex(1=Male,2=Female)	Age, years	HTN（1=Yes, 2=No）	DM（1=Yes, 2=No）	COPD（1=Yes, 2=No)	Cardiac disease（1=Yes, 2=No)	Cerebrovascular disease（1=Yes, 2=No)	Malignancy（1=Yes, 2=No)	CLD（1=Yes, 2=No)	CKD（1=Yes, 2=No)	Any comorbidities（1=Yes, 2=No)	Smoking（1=Yes, 2=No)	Alcohol（1=Yes, 2=No)	Fever（1=Yes, 2=No)	Cough（1=Yes, 2=No)	Shortness of breath (1=Yes, 2=No)	Fatigue (1=Yes, 2=No)	Disease classification（1=Severe，2=Moderate）	hyporexia/anorexia (1=Yes, 2=No)	nausea/vomiting (1=Yes, 2=No)	diarrhea (1=Yes, 2=No)	abdominal discomfort/pain (1=Yes, 2=No)	elevated liver enzyme (1=Yes, 2=No)	WBC, ×10⁹ cells/L	Neutrophil, ×10⁹ cells/L	LYM, ×10⁹ cells/L	HB, g/L	PLT, ×10⁹/L	CRP, mg/L	PT, s	APTT, s	FI, g/L	D-dimer, mg/L	ALT, U/L	AST, U/L	TBIL, μmol/L	ALB, g/L	BUN, mmol/L	CR, umol/L	UA, umol/L	Antibiotic therapy (1=Yes, 2=No)	Antiviral therapy (1=Yes, 2=No)	Glucocorticoid therapy (1=Yes, 2=No)	Duration of disease, days
1	1	41	2	2	2	2	2	2	2	1	1	2	2	1	1	1	1	1	1	2	1	1	1	6.27	3.36	2.04	123	286	7.32	10.7	29	2.54	0.39	169	81	15.2	38.3	5.5	86.6	454	2	1	2	68
2	1	69	1	2	2	2	2	2	2	2	1	2	2	1	1	1	1	1	1	2	2	1	1	7.5	5.53	1.34	123	283	2.4	11	23.1	2.95	0.39	19	14	7.2	34.3	5.5	65.1	260	1	1	2	53
3	1	60	1	2	2	2	2	2	2	2	1	2	2	1	1	1	1	1	1	1	2	1	1	6.01	4.17	1.03	122	136	5.84	11.5	31.6	2.24	0.18	161	85	17.3	39.2	5.2	72.1	364	2	1	2	48
4	1	57	2	2	2	2	2	2	2	2	2	2	2	1	1	1	1	1	1	1	2	1	1	8.69	6.78	1.04	115	255	10.64	11.1	29.1	2.47	1.05	62	29	10.6	33.2	4.2	71.4	233	2	1	2	49
5	2	62	1	2	2	2	2	2	2	2	1	2	2	1	1	1	1	1	1	2	1	1	1	8.08	4.71	2.48	126	442	1.43	10.6	16	2.85	0.37	59	37	8.4	34.8	7.5	56.4	237	2	1	1	28
6	2	59	2	2	2	2	2	2	2	2	2	2	2	2	1	1	1	1	1	1	1	1	1	7.94	4.51	1.84	119	339	0.65	10.8	28	2.95	0.76	158	88	7	38.1	6.3	47.1	325	1	1	2	71
7	2	81	1	2	2	1	2	2	2	2	1	2	2	2	1	1	1	1	1	1	1	1	1	6.49	3.8	1.54	105	365	14.57	11.3	25.6	2.03	5	21	18	17.4	34.6	5	45.8	317	2	1	2	83
8	1	66	2	2	1	1	2	2	2	2	1	1	1	1	2	1	1	1	1	2	2	1	1	10.01	7.64	1.56	114	203	6.31	12.1	25	3.24	5.3	66	46	7.3	30.1	5.8	92.1	269	1	1	1	45
9	1	38	2	2	2	2	2	2	2	2	2	2	2	1	2	1	2	1	1	1	1	1	1	6.22	4.26	0.84	137	217	0.72	11.8	31	2.01	0.25	34	22	13.9	36.7	7.6	69.6	271	1	1	2	71
10	1	68	1	2	2	2	2	2	2	2	1	2	2	1	1	1	1	1	1	2	1	2	1	5.2	3.31	1.02	108	224	7.37	11.3	30.5	3.82	0.69	33	17	13.4	32.4	6.7	86.8	526	1	1	2	50
11	1	35	2	2	2	2	2	2	2	2	2	1	2	1	1	1	1	1	1	1	1	2	1	4.43	2.6	1.04	129	257	0.67	12	30.4	2.75	1.48	205	109	4.5	39.8	3.3	61.5	227	1	1	2	50
12	2	58	2	2	2	2	2	2	2	2	2	2	2	1	1	1	1	1	1	2	1	2	1	9.66	6.54	1.41	97	334	6.51	10.7	24.1	1.76	7.96	84	29	7.2	32.4	7.3	45.4	234	1	1	1	52
13	2	73	2	2	2	2	2	2	2	2	2	2	2	1	1	1	1	1	1	1	1	2	1	8.91	5.99	1.7	96	612	85.88	12.3	30.5	3	1.2	72	89	12.6	38.2	7.9	74.1	397	1	1	2	72
14	2	51	1	2	2	2	2	2	2	2	1	2	2	1	1	1	1	1	1	2	2	2	1	6.89	4.23	1.88	117	254	1.39	11.4	32.4	2.34	1.04	64	59	16.9	35.1	6.5	55.7	553	2	1	1	80
15	2	61	2	2	2	2	2	2	2	2	2	2	2	1	1	1	1	1	1	2	2	2	1	6.7	3.69	1.74	112	352	2.57	10.7	29.5	2.43	1	56	29	9.4	36	5.2	59.6	386	2	1	2	67
16	1	62	1	1	2	2	2	2	2	2	1	2	2	2	1	1	1	1	1	2	2	2	1	6.9	5.18	0.96	129	297	0.7	11.9	32.5	5.94	0.92	18	11	5.2	31.6	3.3	47.5	256	1	1	1	63
17	1	60	2	2	2	2	2	2	1	2	1	1	2	1	1	2	1	2	1	2	2	2	1	4.04	1.8	1.25	116	97	1.55	14.5	19.1	1.74	0.38	46	58	19	30.4	5.1	66.8	292	2	1	2	50
18	2	56	2	2	2	2	2	2	2	2	2	2	2	1	2	2	1	2	1	1	1	2	1	5	3.45	0.67	86	234	0.78	11.2	23.5	2.58	1.08	65	39	14.8	36.5	4.4	47.7	301	1	1	2	87
19	2	51	2	2	1	2	2	2	2	2	1	2	2	1	1	2	2	2	1	1	2	2	1	7.26	3.83	1.99	95	350	32.38	11.4	24.7	2.66	0.3	148	55	9.5	38	5	55.5	308	1	1	2	50
20	2	62	1	2	2	2	2	2	2	2	1	2	2	2	1	2	2	2	1	1	2	2	1	4.19	1.67	1.38	121	203	0.87	11.1	26.7	2.54	0.24	244	63	12.3	37.7	5.6	62.9	216	2	1	2	72
21	1	33	2	2	2	2	2	2	2	2	2	2	2	1	2	2	2	2	1	2	2	2	1	5.14	3.39	0.98	140	115	0.5	11.2	26.2	2.9	0.9	117	24	21.2	37.9	3.8	95.4	380	2	1	2	54
22	1	48	1	2	2	2	2	2	2	1	1	2	2	1	1	1	1	1	1	1	2	2	2	5.19	3.06	1.51	117	217	1.95	11.5	30.3	3.66	1.2	13	15	4.3	39.6	14.9	609.5	348	2	1	2	46
23	2	63	1	1	2	2	2	2	2	1	1	2	2	2	1	1	1	1	1	1	2	2	2	3.82	2.63	0.8	65	370	0.5	10.5	27	2.9	6.65	8	12	16.5	26.4	6.6	290.9	194	2	1	2	48
24	2	61	1	2	2	2	2	2	2	1	1	2	2	1	2	1	1	1	1	2	2	2	2	6.02	3.98	1.36	107	332	14.71	11.1	22.5	3.43	0.93	28	20	6	33.3	15.5	170.1	567	2	1	2	43
25	1	50	2	1	2	2	2	2	2	2	1	2	2	1	1	1	1	1	1	2	1	1	2	5.48	2.91	1.97	116	232	1.92	11.4	22	3.3	0.47	17	15	9.1	37.5	3.1	72	415	2	1	2	56
26	2	62	2	2	2	2	2	2	2	2	2	2	2	1	1	1	1	1	1	2	2	1	2	5.21	3.69	0.97	98	197	13.38	11.8	29.3	4.51	1.61	38	42	8	34.8	5	67	362	2	1	2	51
27	2	68	2	1	2	2	2	2	2	2	1	1	2	1	1	1	1	1	1	2	2	1	2	4.76	2.95	0.92	118	373	7.31	10.8	26.1	5.02	1.78	12	10	9.4	32.6	6.8	59.4	247	1	1	2	50
28	2	55	1	2	2	2	2	2	2	2	1	2	2	1	1	1	1	1	1	2	1	1	2	5.07	2.75	1.44	114	223	3.19	10.4	24.4	2.58	0.33	20	21	7.6	41.1	5.7	48.7	389	1	1	2	75
29	2	63	1	2	2	2	2	2	2	2	1	2	2	2	1	1	1	1	1	1	1	1	2	7.26	4.42	1.59	126	253	1.81	11.2	30.5	2.8	0.89	16	22	8.8	39.1	5.3	52.3	243	2	1	2	57
30	1	56	1	2	2	2	1	2	2	2	1	2	2	1	1	1	2	1	1	2	1	1	2	4.94	2.66	1.61	109	116	5.68	12.9	33	3.24	0.44	19	29	30	29.6	4.4	68.2	254	2	1	2	32
31	2	54	2	2	2	2	2	2	2	2	2	2	2	2	1	1	2	1	1	1	1	1	2	3.31	1.41	1.28	116	211	0.62	10.7	33.4	2.85	0.18	15	17	6.9	39.5	6.4	50	185	2	1	2	52
32	1	54	1	2	2	2	2	2	2	2	1	2	2	1	1	1	1	1	1	2	1	2	2	4.99	2.68	1.62	124	147	0.59	11.6	26.6	2.43	1.8	64	35	5.6	38.2	6.6	69	368	2	1	2	59
33	1	43	2	2	2	2	2	2	2	2	2	2	2	1	1	1	1	1	1	1	1	2	2	5.61	3.13	1.82	127	159	1.7	10.8	23.2	2.66	0.12	44	18	9.6	37.4	2.4	74.6	366	2	1	2	54
34	1	37	2	2	2	2	2	2	2	2	2	2	2	1	1	1	1	1	1	1	2	2	2	5.31	1.61	1.51	147	240	0.5	12.3	22.2	1.94	0.34	220	56	22	39.2	4.1	80.8	421	2	1	2	49
35	1	77	2	2	2	2	2	2	2	2	2	2	2	1	1	1	1	1	1	2	2	2	2	11.72	9.34	1.39	124	346	1.49	11.6	25.4	1.85	2.19	47	21	12.7	30.5	6.6	80.3	226	1	1	2	67
36	2	45	1	1	2	2	2	2	2	2	1	2	2	1	1	1	1	1	2	1	2	2	2	8.08	5.1	1.94	103	238	1.59	11.8	26.9	2.85	0.58	24	31	19	38.4	3.5	54	167	1	1	2	40
37	2	72	1	2	2	2	2	2	2	2	1	2	2	1	1	1	1	1	1	2	1	2	2	3.05	1.6	0.88	117	251	7.3	10.8	26.4	3.12	0.63	17	23	12.3	38.6	3.4	53.1	200	2	1	2	64
38	2	68	2	2	2	2	2	2	2	2	2	2	2	1	1	1	1	1	1	2	1	2	2	4.27	2.62	1.09	102	249	1.06	11.9	25.2	1.92	1.2	9	12	18.4	40.4	2.4	52.4	210	2	1	2	61
39	2	58	1	2	2	2	2	2	2	2	1	2	2	1	1	1	1	1	1	1	2	2	2	6.58	4.18	1.5	116	274	7	10.9	29.1	3.73	0.34	32	25	9.3	38.1	6	54.1	375	1	1	2	66
40	2	68	2	2	2	2	2	2	2	2	2	2	2	1	1	1	1	1	1	2	2	2	2	5.47	4.55	0.46	93	415	64.95	11.2	26.2	4.19	1.76	30.9	21.6	12.2	31.9	2.9	47	144	1	1	1	38
41	2	73	1	1	2	1	2	2	2	2	1	2	2	1	1	1	1	1	1	2	2	2	2	7.64	3.35	3.03	127	302	7.58	11.7	25.4	4.09	2.11	20	25	8.9	32.8	7.4	149.1	367	1	2	2	39
42	1	63	2	2	2	1	2	2	2	2	1	2	2	2	1	1	1	1	1	1	2	2	2	6.05	3.77	1.6	113	349	10.05	11.6	23.3	4.29	0.93	70	27	8.3	36.6	5.4	65	337	1	1	2	55
43	2	71	1	1	2	2	2	2	2	2	1	2	2	2	1	1	1	1	1	2	2	2	2	6.41	4.03	1.35	122	253	0.56	10.6	23.5	2.58	0.78	21	16	9.5	41.1	3.8	60.7	368	2	1	2	29
44	1	68	2	2	2	2	2	2	2	2	2	2	2	1	2	1	1	1	1	1	1	2	2	4.95	2.36	2	67	419	4.03	12.4	22.7	3.37	2.79	19	23	29	33.9	6.7	112.3	218	2	1	2	60
45	1	63	1	2	2	2	2	2	2	2	1	2	2	1	2	1	1	1	1	1	2	2	2	10.48	8.87	0.73	109	290	34.97	12	34.2	7.01	1.34	46	27	17.1	35.6	6.1	66.1	313	1	1	2	62
46	1	38	2	2	2	2	1	2	2	2	1	2	2	1	2	1	1	1	1	2	2	2	2	7.48	4.53	2.03	144	305	0.5	11.4	23.6	2.71	0.19	39	19	42.2	36.7	4.8	71.1	333	2	1	2	43
47	1	47	2	2	2	2	2	2	2	2	2	2	2	1	1	1	2	1	1	2	2	2	2	4.39	2.4	1.33	132	278	0.83	10.7	23.2	2.51	0.3	64	46	11.4	41.1	5.4	75.3	406	2	1	2	50
48	2	51	2	2	2	2	2	2	2	2	2	2	2	1	1	1	2	1	1	2	1	2	2	6.74	3.25	2.04	125	178	0.69	11	25.6	0.93	2.28	25	31	21.2	38.3	5.5	73.6	317	1	1	2	73
49	2	43	2	2	2	2	2	2	2	2	2	2	2	1	1	1	2	1	1	2	2	2	2	9.26	7.35	0.85	104	312	7.1	11.3	27.5	3.9	0.17	25	19	11	37.9	4	56.2	306	2	1	2	42
50	2	74	1	1	2	2	2	2	2	2	1	2	2	1	1	1	1	2	1	2	2	2	2	6.74	4.06	2.06	112	203	0.52	11.3	25.9	2.34	0.39	18	18	9.7	42.4	7.4	71.5	414	2	1	2	44
51	1	47	2	2	2	2	2	2	2	1	1	2	1	1	2	2	1	2	1	1	2	2	2	12.09	9.34	1.24	84	389	45.94	14.21	36.7	3.9	1.26	30	24	4.7	26.7	13.8	786.5	489	1	1	2	60
52	1	57	2	2	2	2	2	2	2	2	2	2	2	1	1	2	1	2	1	2	1	1	2	6.69	5.62	0.73	131	94	24.7	12.1	23.3	3.3	0.15	27	16	17.5	37.7	7.7	79	257	2	1	2	59
53	2	50	2	2	2	2	1	2	1	2	1	2	2	1	1	2	1	2	2	2	1	1	2	6.15	4.08	1.34	108	175	1.46	10.9	23.5	2.95	0.27	14	16	6.2	34.9	4.9	37.3	232	1	1	2	55
54	2	49	2	2	2	2	2	2	2	2	2	2	2	1	1	2	1	2	1	1	1	1	2	4.54	2.82	1.26	60	378	1.78	12	24.7	2.71	0.23	12	12	7.3	37.8	4.2	51.8	344	2	2	2	45
55	2	67	1	2	2	2	2	2	1	2	1	2	2	2	1	2	2	2	1	2	2	1	2	3.91	2.84	0.81	113	252	2.99	11.6	29.8	2.27	0.35	16	20	14.7	38.1	6.9	52.5	226	2	1	2	71
56	1	48	2	2	2	2	2	2	2	2	2	2	2	1	1	2	1	2	1	1	2	2	2	4.77	2.52	1.51	113	351	0.54	11.4	23.6	1.83	0.48	19	13	12.1	37.2	2.4	71.4	297	2	1	2	66
57	1	56	1	2	2	2	1	2	2	2	1	2	2	1	1	2	1	2	1	2	2	2	2	5.23	3.23	1.43	121	250	1.91	10.2	17.7	2.47	0.79	12	13	10.3	41	5.4	63.3	320	2	1	2	75
58	2	73	2	2	2	2	2	2	2	2	2	2	2	2	1	2	1	2	1	2	1	2	2	4.98	2.6	1.56	111	206	0.5	11	24.1	2.95	0.32	14	12	10.7	38	6	63.2	344	2	1	2	66
59	1	83	2	2	2	1	1	2	2	2	1	1	2	1	2	2	1	2	1	2	2	2	2	8.39	6.88	0.93	111	151	15.84	11.8	27.8	3.73	1.54	37	25	12.4	30.6	6	77.2	358	1	1	2	52
60	1	66	2	2	2	2	2	2	2	2	2	2	2	1	2	2	1	2	1	2	2	2	2	6.6	3.01	2.27	137	174	0.69	11.4	30.4	2.34	0.19	37	27	9.6	38.6	4.6	89.2	444	2	1	2	63
61	2	58	1	2	2	2	2	2	2	2	1	2	2	1	2	2	1	2	1	1	1	2	2	4.96	2.12	1.82	129	185	0.5	10.2	23.2	2.75	0.65	19	16	7.5	38.1	3.4	55.2	333	1	1	2	54
62	2	63	1	2	1	2	2	2	2	2	1	2	2	1	2	2	1	2	1	2	1	2	2	3.67	1.44	1.64	110	247	0.5	11.2	18.4	2.95	0.88	30	27	7	40.5	6.2	59.5	200	2	1	2	60
63	2	48	2	2	2	2	2	2	2	2	2	2	2	1	1	2	2	2	1	2	2	2	2	3.67	2.25	1.1	125	188	0.5	11.4	30.3	2.8	0.11	20	16	10.3	43.3	7.2	82.8	347	2	1	2	67
64	2	67	2	1	2	2	2	2	2	2	1	2	2	2	1	2	2	2	1	1	2	2	2	7.69	5.1	1.54	103	438	4.35	11	37.4	3.82	0.7	32	19	7.9	35.2	9.3	129.2	512	2	1	2	43
65	1	85	2	1	2	2	2	2	2	2	1	2	2	2	2	2	2	2	1	2	2	2	2	5.44	3.38	0.97	108	246	6.64	11.7	32.6	3.18	0.66	15	18	9.3	37.8	5.2	80.2	241	2	1	2	60
66	1	39	1	2	2	2	2	2	2	2	1	1	1	1	1	1	1	1	2	2	2	2	1	9.39	6.79	1.76	144	260	0.5	11.4	24.1	3.99	0.23	85	38	10.2	36.9	6.4	95.8	607	2	1	2	42
67	2	53	1	2	2	2	1	2	2	2	1	2	2	1	1	1	1	1	2	2	2	2	2	17.11	13.53	10.4	112	68	63.65	11.4	30.1	2.62	0.78	38	29	7.1	32.6	4.9	62.2	263	1	1	2	31
68	1	45	2	2	1	2	2	2	2	2	1	2	2	1	1	1	2	2	2	2	2	2	2	6.68	4.4	1.34	125	161	0.71	11	23.9	1.98	0.22	23	16	9.7	38.9	4.3	74.4	428	2	1	2	57
69	1	54	1	2	2	1	2	2	2	2	1	2	2	1	1	1	1	1	2	2	2	2	2	4.73	2.39	1.56	128	204	3.85	11.3	27.7	2.75	1.13	26	23	4	40.2	3.9	59.2	474	1	1	1	44
70	2	50	1	2	2	2	2	2	2	2	1	2	2	1	1	1	1	1	2	2	2	2	2	4.85	2.75	1.76	121	357	1.18	11.1	22.7	5.84	0.58	11	14	4.7	37.3	5	51.8	279	2	1	2	47
71	2	66	2	2	2	2	2	1	2	2	1	2	2	2	1	1	1	1	2	2	2	2	2	6.1	3.06	1.75	116	295	2.06	10.9	22.5	2.71	0.37	34	16	12.5	36.1	4.9	57.8	205	1	1	2	37
72	2	39	2	2	2	2	2	2	1	2	1	2	2	2	2	1	1	1	2	2	2	2	2	7.59	4.64	1.5	109	288	1.66	12.3	29.8	3.24	1.75	17	18	10	34	4.6	43.5	230	2	1	2	68
73	1	44	2	2	2	2	2	2	2	2	2	2	2	1	1	1	2	1	2	2	2	2	2	6.52	4.75	1.19	122	204	2.18	11.1	27.8	2.37	0.23	31	21	9.2	41.4	2.9	61.2	306	2	1	2	58
74	1	57	1	2	2	2	2	2	2	2	1	2	2	1	1	2	1	2	2	2	2	2	2	6.07	3.83	1.72	119	202	0.96	11.2	31.4	3.68	0.31	8	15	6.2	38.2	5.8	60	321	1	1	2	66
75	1	54	2	2	2	2	2	2	2	2	2	2	2	1	1	2	2	2	2	2	2	2	2	5.96	3.6	1.75	134	152	2.59	10.8	29.8	2.66	0.11	59	29	11.7	42.6	4.9	78.1	378	2	1（中药）	2	50
76	1	64	2	2	2	2	2	2	2	2	2	2	2	1	1	2	2	2	2	2	2	2	2	6.94	3.94	2.03	143	282	0.5	12.3	28.9	2.54	0.13	32	21	9	43	4.5	65	340	2	1	2	43
77	1	50	1	1	2	2	2	2	2	2	1	2	2	1	1	2	2	2	2	2	2	2	2	5.42	2.55	1.91	138	200	0.5	10.7	28.7	3	0.14	14	17	11.4	40	3	55.6	362	2	2	2	70
78	1	61	2	1	2	2	1	2	1	2	1	2	1	1	1	2	2	2	2	2	2	2	2	5.27	3.4	1.08	133	204	0.81	11.7	27	2.66	0.26	17	15	24.4	37.8	5.9	71.4	268	2	1	2	54
79	1	51	1	2	1	2	2	2	2	2	1	2	2	1	1	2	2	2	2	2	2	2	2	5.92	3.47	1.06	122	277	5.02	11.2	25.9	2.9	0.32	31	20	15.5	39.4	4.7	65.5	270	2	1	2	86
80	2	48	2	2	2	2	2	2	2	2	2	2	2	1	1	2	2	2	2	2	2	2	2	6.04	2.33	3.6	128	223	32.22	10.9	27.3	2.24	0.3	37	22	9.2	43.7	4.2	57	314	1	1	2	65
81	2	62	2	2	2	2	2	2	2	2	2	2	2	1	1	2	2	2	2	2	2	2	2	4	2.37	1.18	142	149	18.18	12.1	27.8	2.24	1.1	98	58	11.9	42.7	5.1	58.6	305	2	1	2	53
82	2	44	2	2	2	2	2	2	2	2	2	2	2	1	1	2	2	2	2	2	2	2	2	6.06	4.36	1.18	120	277	0.5	10.8	21.1	1.62	0.1	7	13	4.9	38	4.3	55.5	205	1	1	2	44
83	2	62	2	2	2	2	2	2	2	2	2	2	2	1	1	2	2	2	2	2	2	2	2	4.07	2.26	0.93	113	190	1.69	11.9	28.7	2.11	0.36	20	19	34.1	40.1	3.4	49.2	346	1	1	2	49
84	2	70	1	1	2	1	2	2	2	2	1	2	2	2	1	2	2	2	2	2	2	2	2	8.16	5.93	1.17	122	257	5.48	11.9	26.9	4.29	0.17	28	16	8.4	35.7	6.4	65	429	1	1	2	36
85	2	42	2	2	2	2	2	2	1	2	1	2	2	2	1	2	2	2	2	2	2	2	2	7.59	4.61	2.34	111	348	0.5	10.5	16.2	3.3	0.16	35	23	10.2	40.7	2.8	46.7	209	2	1	2	29
86	1	29	2	2	2	2	2	2	2	2	2	1	2	1	2	2	2	2	2	2	2	2	2	5.45	3.09	1.53	150	229	0.5	11.1	26.4	1.81	0.1	34	22	21	45.3	3.5	63.8	448	1	1	2	55
87	1	66	2	2	2	2	2	2	2	2	2	2	2	1	2	2	2	2	2	2	2	2	2	3.53	1.59	1.4	104	536	2.47	11.9	28.4	2.9	0.37	18	18	7.2	32.8	4.5	75.8	372	2	1	2	57
88	1	78	1	2	2	1	1	2	2	2	1	1	1	1	2	2	2	2	2	2	2	2	2	9.96	6.74	1.02	131	265	20.42	11	28.3	3.82	0.4	9	20	10.6	37.9	5.3	83	461	1	1	2	24
89	1	81	1	1	2	2	2	2	2	2	1	2	2	1	2	2	2	2	2	2	2	2	2	5.24	3.37	1.17	138	181	2.1	11.3	25.8	2.54	0.54	34	23	19.9	38.6	4.8	68.1	242	2	1	2	41
90	2	60	1	2	2	2	2	2	2	2	1	2	2	1	2	2	2	2	2	2	2	2	2	6.95	4.04	2.14	136	291	2.23	11.1	21.9	4.19	0.61	40	19	9.9	42.8	5	54.9	240	2	1	2	51
91	1	61	2	2	1	2	2	2	2	2	1	1	2	2	2	2	2	2	2	2	2	2	2	5.33	3.21	1.39	136	165	7.33	11.9	35.8	3.82	0.17	21	18	12	39.7	4.9	75.6	349	2	1	2	30
92	1	65	2	2	2	2	2	2	2	2	2	2	2	2	2	2	2	2	2	2	2	2	2	7.39	4.52	1.3	141	227	2.64	11.5	32.1	2.9	0.48	47	23	13.2	36.2	6.5	78.3	395	2	1	2	43
93	2	82	2	2	2	2	2	2	2	2	2	2	2	2	2	2	2	2	2	2	2	2	2	8.64	5.83	1.74	111	307	1.04	11.5	28	1.83	0.97	12	19	23.8	38.3	6.5	52	302	2	1	2	60
Abbreviation: HTN, Hypertension; DM, Diabetes mellitus; COPD, Chronic obstructive pulmonary disease; CKD, Chronic kidney disease; CLD, Chronic liver disease; WBC, White blood cell; LYM, Lymphocyte; HB, Hemoglobin; PLT, Platelet; CRP, C-reactive protein; PT, Prothrombin time; APTT, Activated partial thromboplastin time; FI, Fibrinogen; ALT, Alanine aminotransferase; AST, Aspartate aminotransferase…
